# Supplementary material for: The More Natural the Window, the Healthier the Isolated People—A Pathway Analysis in Xi’an, China, during the COVID-19 Pandemic
Source: Int J Environ Res Public Health. 2022 Aug 17;19(16):10165. doi: 10.3390/ijerph191610165 (PMC9408338; doi:10.3390/ijerph191610165)
Supplement: Supplementary file 1 [file ijerph-19-10165-s001.zip]

Archive with 1 entries (1 files):
- ijerph-1809060-supplementary.pdf
